# Supplementary material for: A digital intervention to reduce home-office workers’ sedentary behaviour: protocol for the evaluation of the Click2Move programme, a cluster randomised controlled trial
Source: BMC Public Health. 2025 Jan 30;25:387. doi: 10.1186/s12889-025-21598-7 (PMC11783833; doi:10.1186/s12889-025-21598-7)
Supplement: Supplementary file 1 — Supplementary Material 1 [file 12889_2025_21598_MOESM1_ESM.xlsx]

## Sheet: Fidelity
Fidelity
		Implemented as expected
Implementation level	Intervention element	Yes	No	Changes
Environmental	Sedentary reminders: Every hour of uninterrupted sedentary behaviour, participants will receive a reminder to fractionate their sitting through a vibration of the activity tracker. After receiving this reminder, participants will be asked to open the C2M App, where a specific strategy to assist in breaking up their sitting time will appear. Employees will be able to join the strategy or to skip t…
	Cooperative challenges: The challenges (e.g., 1,000,000 step target during working hours for company members to achieve collectively over a 1-month period) will be done among all company workers who participate in the programme. The duration of the challenges will not be more than a month.
	Social chat: During the challenges participants will be able to share their experiences with other employees through a chat.
	Activity tracker and App provision: We will provide an activity tracker and access to the C2M App. The participants will be asked to put the bracelet on before opening the computer and leave it next to the computer when the working hours end.
Organisational	Email from the company: An initiation email from the company with an encouraging video from the CEO or staff leader of a similar rank will be sent.
	Contact the company: Participants will have the opportunity to contact their company through the contact us option, to provide input and feedback where necessary.
	Motivational messages: During the challenges, participants will receive a motivational message once the challenge is completed (e.g., good job, you have done 6000 steps during the working day). These messages will be signed by the managers. Additionally, those employees who do not receive any sedentary reminder at the end of the working day will receive a congratulatory message and will be asked …
	Lead by example: The company will select a leader who will participate in the challenges, and s/he will be the facilitator of the encouragement for participation and engagement with the challenges, as well as leading by example with their involvement in the challenges.
Individual	Educational material: Periodic emails (biweekly or monthly) by the C2M team with videos and infographics showing the benefits of reducing sedentary behaviour. Moreover, in the description of each strategy the benefits to implement that strategy will be available.
	Self-monitoring: Physical activity and sedentary behaviour data will be recorded in real-time by the activity tracker. Users will be able to see their daily activity behaviours.
	Feedback provision: Daily and monthly activity history will be available with the latest actualization once they synchronize the activity tracker with the C2M App, including the reminders to fractionate sedentary time that they will have received, the completed strategies, the skipped strategies , and the number of steps that they have accumulated.
	Demonstration videos: In the specific strategies list, except in the walk category, a video demonstration of how each exercise should be completed will be available for participants to support them completing the strategy safely.
	Strategies: A list of specific strategies (divided into walking, stretching, strengthen, mobility, stability and combination) and general strategies (e.g., walk during the meetings) will available. Each strategy will include a title, description (with the benefits and a short description about how to implement it, and a video demonstration or an image).

## Sheet: Dose
Dose
Intervention elements	Title	Time strategy has been activated	Completed as expected
Strategies			Yes	No	Changes
General	Energize Your Day with a Pre-Work Walk	Strategies activated during the 12 months of the intervention.
	Walk and Talk at your online Meetings
	Midday Stroll
	50-Minute Meetings
	Work On the Move
	Go up and down the stairs
TG1 (Stretch)	Chest and back stretch	1st month / 10th month
	Quadriceps and hamstrings stretch (a)	1st and 2nd month
	Quadriceps and hamstrings stretch (b)	3rd, 4th and 5th month / 10th month
	Psoas and piriformis stretch (a)	6th and 7th month
	Crescent moon pose (b)	8th and 9th month
	Neck stretch	2nd month / 9th month
	Neck (front) stretch	1st month / 10th month
	Lateral neck stretch	3rd month / 11th month
	Warrior pose	3rd month / 12th month
	Trunk tilt (a)	4th, 5th and 6th month
	Trunk tilt (b)	7th and 8th month
	Anterior chain stretch	7th month / 12th month
	Cervicobrachial Stretch	6th month
	Pectoral stretch	4th and 5th month / 11th month
	Dorsal stretch	8th month
	Triceps stretch	2nd month / 11th month
	Anterior tibial stretch	9th month / 12th month
TG2 (Strength)	Calf raise & split squat (a)	1st month and 2nd month
	Stand on tiptope + lunge (b)	3rd, 4th and 5th month / 10th month
	Core	1st month / 9th month
	Single leg kickback	6th month / 12 month
	Shoulder extensions & rotations	2nd month / 4th and 5th month
	Shoulder press & lateral raises	3rd month / 12th month
	Calf raises	7th month
	Wall squat (a)	6th and 7th month
	Strenghten your legs with squats (b)	8th and 9th month
	Strenghten your legs with squats ©	10th and 11th month
	Front lunge with hold (a)	8th month
	Strengthen your legs (b)	9th month
	Strengthen your legs ©	10th month
	Strengthen your legs (d)	11th month
TG3 (Walk)	Walk 200 steps	1st month / 7th month
	Walk to the bathroom and back	2nd month / 8th month
	Fill your glass/bottle with water	3rd month / 9th month
	Walk in different directions	4th and 5th month / 10th month
	Walk on your toes and heels	6th month / 11th month
TG4 (Mobility)	Cat-cow (a)	1st and 2nd month
	Cat-cow (b)	3rd, 4th and 5th month / 9th month
	Hip mobility	1st month / 11th month
	High knees & arm rotations	2nd month / 10th month
	Neck and shoulder mobility	1st month / 7th month / 10th month
	Trunk mobility	2nd month / 10th month
	Pendular arm swings (a)	2nd and 3rd month
	Pendulum arm movement with crossed legs (b)	4th, 5th and 6th month
	Clapping hands	2nd month / 11th month
	Leg abductions (a)	4th, 5th and 6th month
	Leg abductions (b)	7th and 8th month
	Arm-leg coordination	3rd month / 11th month
	Squat with arm rotations	4th and 5th month / 12th month
	Alternating forward and backward movement of the arms (a)	6th and 7th month
	Alternating movement forward and backward of the arms along with neck movement (b)	8th and 9th month
	Alternate arm movement	4th and 5th month
	Cross-linked chain closure	7th month
	Dorsal Spine rotation	6th month
	Hip hinge	3rd month
	Arm swings	6th month
	Warrior Pose	7th month
	Body opening and closing	1st month
	Joint Mobility Elbow and Shoulder	1st month / 9th month
	Squat and arm swings	8th month
	Arm rotations	3rd month / 12th month
	Torso rotation (a)	8th and 9th month
	Torso rotation (b)	10th and 11th month
	Leg swings (a)	8th and 9th month
	Arm & leg swings (b)	10th and 11th month
	Circular pelvic movement	12th month
	Circular movement of ankles and knees	12th month
	Macarena choreography	12th month
TG5 (Stability)	Front-to-back weight transfer (a)	1st and 2nd month
	Weight transfer from front to back with closed eyes (b)	3rd, 4th and 5th month
	Weight transfer from right leg to left leg ©	6th and 7th month
	Single leg balance (a)	1st and 2nd month
	Single-leg balance with closed eyes (b)	3rd, 4th and 5th month
	Dynamic single leg balance ©	6th and 7th month
	Dynamic single leg balance with closed eyes (d)	8th and 9th month
	Monopodal balance with flexion of the contralateral leg (e)	10th month
	Monopedal balance with hip movement (f)	11th month
	Monopedal balance with hip movement	12th month
TG6 (Combination)	Superman (a)	1st and 2nd month
	Superman (b)	3rd, 4th and 5th month
	Superman ©	6th and 7th month / 11th month
	Arm extensions with breathing technique	1st month / 6th month / 8th month
	Breathing with arm mobility	2nd month / 9th month / 12th month
	Abductions and lateral squats	1st month / 10th month
	Supported single-leg deadlift (a)	6th and 7th month
	One leg deadlift (b)	7th and 8th month
	One leg deadlift ©	9th, 10th and 11th month
	Straight line stability	3rd month / 11th month
	Single-leg balance (a)	8th and 9th month
	Single-leg balance (b)	10th and 11th month
	Standing march & crunches	2nd month / 10th month
	Standing lateral crunch (a)	3rd, 4th and 5th month
	Standing lateral crunch (b)	6th and 7th month
	Wide side crunch ©	8th and 9th month / 11th month
	Overhead circles	1st month / 9th month
	Standing crossover toe touches	4th and 5th month / 12th month
	Wrist stretch	2nd month / 7th month / 12th month
	High knees and squats (a)	4th, 5th and 6th month
	Get up from the chair and get down without touching it (b)	7th and 8th month
	Squats ©	9th and 10th month / 12th month
	Move the arms and wrists	3rd month / 12th month
Challenges	Joint for active break integration (an average of 5 strategies performed per user per day)	1st month (1 month duration)
	Hourly Stand up Challenge (an average of 2 notifications per user per day)	2nd month (1 month duration)
	Reduce your sitting time Challenge (an average 7 hours of sedentary time per user per day)	4th month (1 month duration)
	Step challenge	5th month (1 month duration)
Educational material	SB and PA definitions	Send the 1st month of the intervention
	Benefits of breaking sitting time	Send the 2nd month of the intervention
	WHO PA recommendations	Send the 3rd month of the intervention
	Tips to sit less while working form home	Send the 4th month of the intervention
		Send the 5th month of the intervention
		Send the 6th month of the intervention
		Send the 7th month of the intervention
		Send the 8th month of the intervention
		Send the 9th month of the intervention
		Send the 10th month of the intervention
		Send the 11th month of the intervention
		Send the 12th month of the intervention
